# Supplementary material for: Multivariate Assessment and Risk Ranking of Pesticide Residues in Citrus Fruits
Source: Foods. 2023 Jun 22;12(13):2454. doi: 10.3390/foods12132454 (PMC10340182; doi:10.3390/foods12132454)
Supplement: Supplementary file 1 [file foods-12-02454-s001.zip]

Archive with 1 entries (1 files):
- foods-2437908-supplementary.pdf
